# Supplementary material for: Microenvironment-Induced Non-sporadic Expression of the AXL and cKIT Receptors Are Related to Epithelial Plasticity and Drug Resistance
Source: Front Cell Dev Biol. 2018 Apr 17;6:41. doi: 10.3389/fcell.2018.00041 (PMC5913284; doi:10.3389/fcell.2018.00041)
Supplement: Supplementary File 1 — Cell profile-pipeline used in this work. [file DataSheet1.zip]

Archive with 1 entries (1 files):
- mearray_cellprofiler_pipeline.cppipe
