# Supplementary material for: Microenvironment-Induced Non-sporadic Expression of the AXL and cKIT Receptors Are Related to Epithelial Plasticity and Drug Resistance
Source: Front Cell Dev Biol. 2018 Apr 17;6:41. doi: 10.3389/fcell.2018.00041 (PMC5913284; doi:10.3389/fcell.2018.00041)
Supplement: Supplementary File 1 — Cell profile-pipeline used in this work. [file DataSheet1.zip › mearray_cellprofiler_pipeline.cppipe]

CellProfiler Pipeline: http://www.cellprofiler.org
Version:3
DateRevision:20140124145122
GitHash:0c7fb94
ModuleCount:8
HasImagePlaneDetails:False

LoadImages:[module_num:1|svn_version:\'Unknown\'|variable_revision_number:11|show_window:False|notes:\x5B\x5D|batch_state:array(\x5B\x5D, dtype=uint8)|enabled:True]
    File type to be loaded:individual images
    File selection method:Order
    Number of images in each group?:1
    Type the text that the excluded images have in common:Do not use
    Analyze all subfolders within the selected folder?:None
    Input image file location:Elsewhere...\x7C/Users/tiinajokela/Google Drive/Work_LBNL/cell profiler/inputest
    Check image sets for unmatched or duplicate files?:Yes
    Group images by metadata?:Yes
    Exclude certain files?:No
    Specify metadata fields to group by:File
    Select subfolders to analyze:alkuperaiset
    Image count:1
    Text that these images have in common (case-sensitive):C1 G6 BMP4-2_5_5.png
    Position of this image in each group:1
    Extract metadata from where?:File name
    Regular expression that finds metadata in the file name:^(?P<File>.*)-(?P<Plate>.*)_(?P<Coll>.*)_(?P<Row>.*)
    Type the regular expression that finds metadata in the subfolder path:.*\x5B\\\\\\\\/\x5D(?P<Date>.*)\x5B\\\\\\\\/\x5D(?P<Run>.*)$
    Channel count:1
    Group the movie frames?:No
    Grouping method:Interleaved
    Number of channels per group:3
    Load the input as images or objects?:Images
    Name this loaded image:mearray
    Name this loaded object:Nuclei
    Retain outlines of loaded objects?:No
    Name the outline image:LoadedImageOutlines
    Channel number:1
    Rescale intensities?:Yes

ColorToGray:[module_num:2|svn_version:\'Unknown\'|variable_revision_number:3|show_window:False|notes:\x5B\x5D|batch_state:array(\x5B\x5D, dtype=uint8)|enabled:True]
    Select the input image:mearray
    Conversion method:Split
    Image type:RGB
    Name the output image:OrigGray
    Relative weight of the red channel:1
    Relative weight of the green channel:1
    Relative weight of the blue channel:1
    Convert red to gray?:Yes
    Name the output image:OrigRed
    Convert green to gray?:Yes
    Name the output image:OrigGreen
    Convert blue to gray?:Yes
    Name the output image:OrigBlue
    Convert hue to gray?:Yes
    Name the output image:OrigHue
    Convert saturation to gray?:Yes
    Name the output image:OrigSaturation
    Convert value to gray?:Yes
    Name the output image:OrigValue
    Channel count:1
    Channel number:Red\x3A 1
    Relative weight of the channel:1
    Image name:Channel1

IdentifyPrimaryObjects:[module_num:3|svn_version:\'Unknown\'|variable_revision_number:10|show_window:True|notes:\x5B\x5D|batch_state:array(\x5B\x5D, dtype=uint8)|enabled:True]
    Select the input image:OrigBlue
    Name the primary objects to be identified:Nuclei
    Typical diameter of objects, in pixel units (Min,Max):5,20
    Discard objects outside the diameter range?:Yes
    Try to merge too small objects with nearby larger objects?:No
    Discard objects touching the border of the image?:Yes
    Method to distinguish clumped objects:Intensity
    Method to draw dividing lines between clumped objects:Propagate
    Size of smoothing filter:10
    Suppress local maxima that are closer than this minimum allowed distance:7
    Speed up by using lower-resolution image to find local maxima?:Yes
    Name the outline image:PrimaryOutlines
    Fill holes in identified objects?:Yes
    Automatically calculate size of smoothing filter for declumping?:Yes
    Automatically calculate minimum allowed distance between local maxima?:Yes
    Retain outlines of the identified objects?:No
    Automatically calculate the threshold using the Otsu method?:Yes
    Enter Laplacian of Gaussian threshold:0.5
    Automatically calculate the size of objects for the Laplacian of Gaussian filter?:Yes
    Enter LoG filter diameter:5
    Handling of objects if excessive number of objects identified:Continue
    Maximum number of objects:500
    Threshold setting version:1
    Threshold strategy:Adaptive
    Thresholding method:Kapur
    Select the smoothing method for thresholding:Automatic
    Threshold smoothing scale:1
    Threshold correction factor:2
    Lower and upper bounds on threshold:0.08,0.1
    Approximate fraction of image covered by objects?:0.01
    Manual threshold:0.0
    Select the measurement to threshold with:None
    Select binary image:None
    Masking objects:From image
    Two-class or three-class thresholding?:Two classes
    Minimize the weighted variance or the entropy?:Entropy
    Assign pixels in the middle intensity class to the foreground or the background?:Foreground
    Method to calculate adaptive window size:Image size
    Size of adaptive window:10

IdentifySecondaryObjects:[module_num:4|svn_version:\'Unknown\'|variable_revision_number:9|show_window:True|notes:\x5B\x5D|batch_state:array(\x5B\x5D, dtype=uint8)|enabled:True]
    Select the input objects:Nuclei
    Name the objects to be identified:Cells
    Select the method to identify the secondary objects:Watershed - Gradient
    Select the input image:OrigGreen
    Number of pixels by which to expand the primary objects:10
    Regularization factor:0.05
    Name the outline image:SecondaryOutlines
    Retain outlines of the identified secondary objects?:Yes
    Discard secondary objects touching the border of the image?:No
    Discard the associated primary objects?:No
    Name the new primary objects:FilteredNuclei
    Retain outlines of the new primary objects?:No
    Name the new primary object outlines:FilteredNucleiOutlines
    Fill holes in identified objects?:Yes
    Threshold setting version:1
    Threshold strategy:Per object
    Thresholding method:Otsu
    Select the smoothing method for thresholding:No smoothing
    Threshold smoothing scale:1
    Threshold correction factor:2
    Lower and upper bounds on threshold:0.09,1.000000
    Approximate fraction of image covered by objects?:0.01
    Manual threshold:0.0
    Select the measurement to threshold with:None
    Select binary image:None
    Masking objects:From image
    Two-class or three-class thresholding?:Two classes
    Minimize the weighted variance or the entropy?:Weighted variance
    Assign pixels in the middle intensity class to the foreground or the background?:Foreground
    Method to calculate adaptive window size:Image size
    Size of adaptive window:10

MeasureObjectIntensity:[module_num:5|svn_version:\'Unknown\'|variable_revision_number:3|show_window:False|notes:\x5B\x5D|batch_state:array(\x5B\x5D, dtype=uint8)|enabled:True]
    Hidden:2
    Select an image to measure:OrigRed
    Select an image to measure:OrigGreen
    Select objects to measure:Cells

MeasureObjectSizeShape:[module_num:6|svn_version:\'Unknown\'|variable_revision_number:1|show_window:False|notes:\x5B\x5D|batch_state:array(\x5B\x5D, dtype=uint8)|enabled:True]
    Select objects to measure:Cells
    Calculate the Zernike features?:No

MeasureObjectNeighbors:[module_num:7|svn_version:\'Unknown\'|variable_revision_number:2|show_window:True|notes:\x5B\x5D|batch_state:array(\x5B\x5D, dtype=uint8)|enabled:True]
    Select objects to measure:Cells
    Select neighboring objects to measure:Cells
    Method to determine neighbors:Expand until adjacent
    Neighbor distance:5
    Retain the image of objects colored by numbers of neighbors?:No
    Name the output image:ObjectNeighborCount
    Select colormap:Default
    Retain the image of objects colored by percent of touching pixels?:No
    Name the output image:PercentTouching
    Select a colormap:Default

ExportToSpreadsheet:[module_num:8|svn_version:\'Unknown\'|variable_revision_number:9|show_window:False|notes:\x5B\x5D|batch_state:array(\x5B\x5D, dtype=uint8)|enabled:True]
    Select the column delimiter:Comma (",")
    Add image metadata columns to your object data file?:Yes
    Limit output to a size that is allowed in Excel?:No
    Select the measurements to export:Yes
    Calculate the per-image mean values for object measurements?:Yes
    Calculate the per-image median values for object measurements?:Yes
    Calculate the per-image standard deviation values for object measurements?:No
    Output file location:Default Output Folder\x7CNone
    Create a GenePattern GCT file?:No
    Select source of sample row name:Metadata
    Select the image to use as the identifier:None
    Select the metadata to use as the identifier:None
    Export all measurement types?:No
    Press button to select measurements to export:Image\x7CCount_Nuclei,Image\x7CCount_Cells,Image\x7CGroup_Index,Image\x7CGroup_Number,Image\x7CExecutionTime_04IdentifySecondaryObjects,Image\x7CExecutionTime_02ColorToGray,Image\x7CExecutionTime_01LoadImages,Image\x7CExecutionTime_03IdentifyPrimaryObjects,Image\x7CMD5Digest_mearray,Image\x7CFileName_mearray,Image\x7CScaling_mearray,Image\x7CModuleError_04IdentifySecondaryObjects,Image\x7CModuleError_02ColorToGray,Image\x7CModuleError_01LoadImages,Image\x7CModuleError_03IdentifyPrimaryObjects,Image\x7CPathName_mearray,Image\x7CThreshold_OrigThreshold_Nuclei,Image\x7CThreshold_OrigThreshold_Cells,Image\x7CThreshold_SumOfEntropies_Nuclei,Image\x7CThreshold_SumOfEntropies_Cells,Image\x7CThreshold_WeightedVariance_Nuclei,Image\x7CThreshold_WeightedVariance_Cells,Image\x7CThreshold_FinalThreshold_Nuclei,Image\x7CThreshold_FinalThreshold_Cells,Cells\x7CNeighbors_SecondClosestDistance_Expanded,Cells\x7CNeighbors_FirstClosestDistance_Expanded,Cells\x7CNeighbors_FirstClosestObjectNumber_Expanded,Cells\x7CNeighbors_SecondClosestObjectNumber_Expanded,Cells\x7CNeighbors_PercentTouching_Expanded,Cells\x7CNeighbors_AngleBetweenNeighbors_Expanded,Cells\x7CNeighbors_NumberOfNeighbors_Expanded,Cells\x7CParent_Nuclei,Cells\x7CNumber_Object_Number,Cells\x7CIntensity_StdIntensityEdge_OrigGreen,Cells\x7CIntensity_StdIntensityEdge_OrigRed,Cells\x7CIntensity_MinIntensity_OrigGreen,Cells\x7CIntensity_MinIntensity_OrigRed,Cells\x7CIntensity_IntegratedIntensityEdge_OrigGreen,Cells\x7CIntensity_IntegratedIntensityEdge_OrigRed,Cells\x7CIntensity_StdIntensity_OrigGreen,Cells\x7CIntensity_StdIntensity_OrigRed,Cells\x7CIntensity_MassDisplacement_OrigGreen,Cells\x7CIntensity_MassDisplacement_OrigRed,Cells\x7CIntensity_UpperQuartileIntensity_OrigGreen,Cells\x7CIntensity_UpperQuartileIntensity_OrigRed,Cells\x7CIntensity_LowerQuartileIntensity_OrigGreen,Cells\x7CIntensity_LowerQuartileIntensity_OrigRed,Cells\x7CIntensity_MinIntensityEdge_OrigGreen,Cells\x7CIntensity_MinIntensityEdge_OrigRed,Cells\x7CIntensity_MeanIntensity_OrigGreen,Cells\x7CIntensity_MeanIntensity_OrigRed,Cells\x7CIntensity_MeanIntensityEdge_OrigGreen,Cells\x7CIntensity_MeanIntensityEdge_OrigRed,Cells\x7CIntensity_MaxIntensity_OrigGreen,Cells\x7CIntensity_MaxIntensity_OrigRed,Cells\x7CIntensity_MedianIntensity_OrigGreen,Cells\x7CIntensity_MedianIntensity_OrigRed,Cells\x7CIntensity_IntegratedIntensity_OrigGreen,Cells\x7CIntensity_IntegratedIntensity_OrigRed,Cells\x7CIntensity_MaxIntensityEdge_OrigGreen,Cells\x7CIntensity_MaxIntensityEdge_OrigRed,Cells\x7CLocation_Center_Y,Cells\x7CLocation_Center_X,Cells\x7CAreaShape_Perimeter,Cells\x7CAreaShape_FormFactor,Cells\x7CAreaShape_Orientation,Cells\x7CAreaShape_Center_Y,Cells\x7CAreaShape_Center_X,Cells\x7CAreaShape_Area,Cells\x7CAreaShape_Solidity,Cells\x7CAreaShape_EulerNumber,Cells\x7CAreaShape_Compactness,Cells\x7CAreaShape_Extent,Cells\x7CAreaShape_Eccentricity,Cells\x7CAreaShape_MinorAxisLength,Cells\x7CAreaShape_MajorAxisLength
    Representation of Nan/Inf:NaN
    Data to export:Cells
    Combine these object measurements with those of the previous object?:No
    File name:DATA.csv
    Use the object name for the file name?:Yes
